# Supplementary material for: Cell-Free DNA as Biomarker in Oral Squamous Cell Carcinoma: Dynamics, Mutational Landscape and Clinical Implications
Source: Cells. 2026 Mar 23;15(6):568. doi: 10.3390/cells15060568 (PMC13026038; doi:10.3390/cells15060568)
Supplement: Supplementary file 1 [file cells-15-00568-s001.zip]

Archive with 2 entries (2 files):
- Supplementary material.pdf
- Supplementary Table S3 - List of hotspot variants detected across the different sources and timepoints.xlsx
