# Supplementary material for: Cell-Free DNA as Biomarker in Oral Squamous Cell Carcinoma: Dynamics, Mutational Landscape and Clinical Implications
Source: Cells. 2026 Mar 23;15(6):568. doi: 10.3390/cells15060568 (PMC13026038; doi:10.3390/cells15060568)
Supplement: Supplementary file 1 [file cells-15-00568-s001.zip › Supplementary Table S3 - List of hotspot variants detected across the different sources and timepoints.xlsx]

## Sheet: Folha1
Patient	Gene	Variant	Source	Timepoint
P1	TP53	p.P278S	Tissue	Baseline
P1	TP53	p.P278A	Tissue	Baseline
P1	TP53	p.P278A	Plasma	TP1
P1	TP53	p.Y220C	Plasma	TP1
P1	TP53	p.P278A	Plasma	TP2
P1	TP53	p.Y220C	Plasma	TP2
P1	TP53	p.P278A	Plasma	TP3
P1	SMAD4	p.A118V	Plasma	TP4
P2	PIK3CA	p.H1047L	Tissue	Baseline
P3	NRAS	p.Q61R	Tissue	Baseline
P3	PIK3CA	p.M1043I	Tissue	Baseline
P3	FBXW7	p.S582L	Tissue	Baseline
P3	FBXW7	p.R505C	Tissue	Baseline
P3	APC	p.Y935Ter	Tissue	Baseline
P3	TP53	p.R273H	Tissue	Baseline
P3	TP53	p.R249M	Tissue	Baseline
P3	TP53	p.R248Q	Tissue	Baseline
P3	TP53	p.G245S	Tissue	Baseline
P3	TP53	p.V216M	Tissue	Baseline
P3	ERBB2	p.S310F	Tissue	Baseline
P3	SMAD4	p.A118V	Tissue	Baseline
P3	SMAD4	p.R361H	Tissue	Baseline
P3	GNAS	p.R201C	Tissue	Baseline
P3	GNAS	p.R201H	Tissue	Baseline
P3	APC	p.E1306Ter	Plasma	TP1
P3	TP53	p.R248W	Plasma	TP1
P3	TP53	p.G245D	Plasma	TP1
P3	TP53	p.C176F	Plasma	TP1
P3	SMAD4	p.A118V	Plasma	TP1
P3	NRAS	p.Q61R	Plasma	TP2
P3	FBXW7	p.R689W	Plasma	TP2
P3	FBXW7	p.R505C	Plasma	TP2
P3	FBXW7	p.R465H	Plasma	TP2
P3	APC	p.R876Ter	Plasma	TP2
P3	EGFR	p.R451C	Plasma	TP2
P3	TP53	p.R273C	Plasma	TP2
P3	TP53	p.G245D	Plasma	TP2
P3	TP53	p.C238Y	Plasma	TP2
P3	TP53	p.R213L	Plasma	TP2
P3	TP53	p.R213Q	Plasma	TP2
P3	TP53	p.R175C	Plasma	TP2
P3	TP53	p.V173L	Plasma	TP2
P3	SMAD4	p.A118V	Plasma	TP2
P3	SMAD4	p.R361C	Plasma	TP2
P3	FBXW7	p.S582L	Plasma	TP4
P3	APC	p.Y935Ter	Plasma	TP4
P3	TP53	p.R249S	Plasma	TP4
P3	TP53	p.G244V	Plasma	TP4
P3	TP53	p.V173M	Plasma	TP4
P3	ERBB2	p.R896C	Plasma	TP4
P3	GNAS	p.R201H	Plasma	TP4
P3	APC	p.R1114Ter	Plasma	TP5
P3	TP53	p.V272L	Plasma	TP5
P3	TP53	p.G245C	Plasma	TP5
P3	TP53	p.R175H	Plasma	TP5
P3	NRAS	p.G12V	Urine	TP3
P3	NRAS	p.G12C	Urine	TP3
P3	PIK3CA	p.Q546K	Urine	TP3
P3	FBXW7	p.S582L	Urine	TP3
P3	FBXW7	p.R505C	Urine	TP3
P3	FBXW7	p.R479Q	Urine	TP3
P3	FBXW7	p.R465H	Urine	TP3
P3	FBXW7	p.R465C	Urine	TP3
P3	APC	p.R805Ter	Urine	TP3
P3	APC	p.Y935Ter	Urine	TP3
P3	APC	p.R1114Ter	Urine	TP3
P3	APC	p.R1450Ter	Urine	TP3
P3	EGFR	p.R451C	Urine	TP3
P3	EGFR	p.S492R	Urine	TP3
P3	KRAS	p.Q61R	Urine	TP3
P3	KRAS	p.G12C	Urine	TP3
P3	MAP2K1	p.K57N	Urine	TP3
P3	TP53	p.R282W	Urine	TP3
P3	TP53	p.P278T	Urine	TP3
P3	TP53	p.V274F	Urine	TP3
P3	TP53	p.R273L	Urine	TP3
P3	TP53	p.R273H	Urine	TP3
P3	TP53	p.R273C	Urine	TP3
P3	TP53	p.G266V	Urine	TP3
P3	TP53	p.G262V	Urine	TP3
P3	TP53	p.R248Q	Urine	TP3
P3	TP53	p.R248W	Urine	TP3
P3	TP53	p.G245V	Urine	TP3
P3	TP53	p.G245C	Urine	TP3
P3	TP53	p.G245S	Urine	TP3
P3	TP53	p.G244V	Urine	TP3
P3	TP53	p.C242F	Urine	TP3
P3	TP53	p.C238F	Urine	TP3
P3	TP53	p.R213L	Urine	TP3
P3	TP53	p.R213Q	Urine	TP3
P3	TP53	p.C176F	Urine	TP3
P3	TP53	p.R175L	Urine	TP3
P3	TP53	p.R175C	Urine	TP3
P3	TP53	p.V173L	Urine	TP3
P3	TP53	p.R158L	Urine	TP3
P3	TP53	p.R158H	Urine	TP3
P3	TP53	p.G154V	Urine	TP3
P3	TP53	p.P152L	Urine	TP3
P3	TP53	p.P151H	Urine	TP3
P3	SMAD4	p.A118V	Urine	TP3
P3	SMAD4	p.R361C	Urine	TP3
P3	SMAD4	p.G386D	Urine	TP3
P3	SMAD4	p.G510V	Urine	TP3
P3	GNAS	p.R201C	Urine	TP3
P4	PIK3CA	p.E542K	Tissue	Baseline
P4	FBXW7	p.R479Q	Tissue	Baseline
P4	TP53	p.M246V	Tissue	Baseline
P4	PIK3CA	p.E542K	Plasma	TP1
P4	TP53	p.M246V	Plasma	TP1
P4	APC	p.R876Ter	Plasma	TP3
P4	KRAS	p.Q61R	Plasma	TP3
P4	TP53	p.C176Y	Plasma	TP3
P4	TP53	p.R175C	Plasma	TP3
P4	TP53	p.R158H	Plasma	TP3
P4	CTNNB1	p.T41A	Plasma	TP5
P4	PIK3CA	p.E542K	Plasma	TP5
P4	FBXW7	p.R479Q	Plasma	TP5
P4	FBXW7	p.R465H	Plasma	TP5
P4	APC	p.R876Ter	Plasma	TP5
P4	TP53	p.M246V	Plasma	TP5
P4	TP53	p.G244V	Plasma	TP5
P4	PIK3CA	p.E542K	Plasma	TP6
P4	FBXW7	p.R465H	Urine	TP1
P4	APC	p.R876Ter	Urine	TP1
P4	TP53	p.R158H	Urine	TP1
P4	FBXW7	p.R479Q	Urine	TP3
P4	TP53	p.C176Y	Urine	TP3
P4	TP53	p.R158H	Urine	TP3
P5	FBXW7	p.R465H	Tissue	Baseline
P5	APC	p.R1450Ter	Tissue	Baseline
P5	GNAS	p.R201S	Tissue	Baseline
P5	GNAS	p.R201C	Tissue	Baseline
P5	TP53	p.R282W	Tissue	Baseline
P5	TP53	p.P278T	Tissue	Baseline
P5	TP53	p.R248W	Tissue	Baseline
P5	TP53	p.P151H	Tissue	Baseline
P5	TP53	p.C141Y	Tissue	Baseline
P5	TP53	p.C141R	Tissue	Baseline
P5	TP53	p.Y220C	Tissue	Baseline
P5	TP53	p.R280I	Tissue	Baseline
P5	APC	p.R805Ter	Plasma	TP1
P5	APC	p.R876Ter	Plasma	TP1
P5	TP53	p.R280I	Plasma	TP1
P5	TP53	p.V173L	Plasma	TP1
P5	SMAD4	p.G386D	Plasma	TP1
P5	SMAD4	p.G510V	Plasma	TP1
P5	NRAS	p.G13C	Plasma	TP2
P5	NRAS	p.G12V	Plasma	TP2
P5	CTNNB1	p.S33Y	Plasma	TP2
P5	PIK3CA	p.Q546K	Plasma	TP2
P5	PIK3CA	p.M1043I	Plasma	TP2
P5	FBXW7	p.S582L	Plasma	TP2
P5	APC	p.Y935Ter	Plasma	TP2
P5	APC	p.E1353Ter	Plasma	TP2
P5	EGFR	p.G465E	Plasma	TP2
P5	TP53	p.V274F	Plasma	TP2
P5	TP53	p.R273L	Plasma	TP2
P5	TP53	p.V272L	Plasma	TP2
P5	TP53	p.G266V	Plasma	TP2
P5	TP53	p.G262V	Plasma	TP2
P5	TP53	p.G245D	Plasma	TP2
P5	TP53	p.G245S	Plasma	TP2
P5	TP53	p.G244V	Plasma	TP2
P5	TP53	p.C242F	Plasma	TP2
P5	TP53	p.C238F	Plasma	TP2
P5	TP53	p.Y234C	Plasma	TP2
P5	TP53	p.R213L	Plasma	TP2
P5	TP53	p.R175C	Plasma	TP2
P5	TP53	p.R158L	Plasma	TP2
P5	ERBB2	p.S310F	Plasma	TP2
P5	ERBB2	p.R896C	Plasma	TP2
P5	SMAD4	p.G510V	Plasma	TP2
P5	PIK3CA	p.M1043V	Plasma	TP3
P5	PIK3CA	p.M1043I	Plasma	TP3
P5	TP53	p.R282W	Plasma	TP3
P5	TP53	p.G266V	Plasma	TP3
P5	TP53	p.R249S	Plasma	TP3
P5	TP53	p.R158H	Plasma	TP3
P5	PIK3CA	p.Q546K	Plasma	TPM
P5	PIK3CA	p.M1043I	Plasma	TPM
P5	FBXW7	p.W526R	Plasma	TPM
P5	FBXW7	p.R505C	Plasma	TPM
P5	FBXW7	p.R465H	Plasma	TPM
P5	APC	p.R805Ter	Plasma	TPM
P5	APC	p.R876Ter	Plasma	TPM
P5	APC	p.Y935Ter	Plasma	TPM
P5	APC	p.E1353Ter	Plasma	TPM
P5	APC	p.E1577Ter	Plasma	TPM
P5	EGFR	p.S492R	Plasma	TPM
P5	KRAS	p.G12C	Plasma	TPM
P5	TP53	p.R280I	Plasma	TPM
P5	TP53	p.P278S	Plasma	TPM
P5	TP53	p.R273H	Plasma	TPM
P5	TP53	p.R273C	Plasma	TPM
P5	TP53	p.G266V	Plasma	TPM
P5	TP53	p.R248Q	Plasma	TPM
P5	TP53	p.R248W	Plasma	TPM
P5	TP53	p.G245D	Plasma	TPM
P5	TP53	p.G245C	Plasma	TPM
P5	TP53	p.S241F	Plasma	TPM
P5	TP53	p.M237I	Plasma	TPM
P5	TP53	p.R213Q	Plasma	TPM
P5	TP53	p.R175H	Plasma	TPM
P5	TP53	p.V173L	Plasma	TPM
P5	TP53	p.R158H	Plasma	TPM
P5	TP53	p.P151H	Plasma	TPM
P5	TP53	p.C135F	Plasma	TPM
P5	ERBB2	p.G776V	Plasma	TPM
P5	ERBB2	p.R896C	Plasma	TPM
P5	SMAD4	p.R361C	Plasma	TPM
P5	NRAS	p.G13C	Urine	TP4
P5	PIK3CA	p.E545K	Urine	TP4
P5	TP53	p.C242F	Urine	TP4
P5	NRAS	p.G13C	Urine	TPM
P5	TP53	p.G266R	Urine	TPM
P5	TP53	p.G245C	Urine	TPM
P5	TP53	p.H214R	Urine	TPM
P5	TP53	p.I195T	Urine	TPM
P5	TP53	p.P152L	Urine	TPM
